# Supplementary material for: Brominated B1-Polycyclic Aromatic Hydrocarbons for the Synthesis of Deep-Red to Near-Infrared Delayed Fluorescence Emitters
Source: Org Lett. 2023 Jul 27;25(31):5880–4. doi: 10.1021/acs.orglett.3c02167 (PMC10425980; doi:10.1021/acs.orglett.3c02167)
Supplement: Supplementary file 2 — ol3c02167_si_002.xyz [file ol3c02167_si_002.xyz]

61
BAP/Gaussian 09 Excited States TDA 10 Singlets 10 Triplets Gas Phase PBE1PBE (GD3BJ) 6-31G(d,p)/Output/BAP.log	Energy: -814048.9749392
C         -3.42431        1.79357        0.21422
C         -3.83906        3.13565        0.17995
C         -2.92075        4.13805       -0.01229
C         -1.54782        3.82414       -0.14888
C         -1.12175        2.46640       -0.10009
C         -2.09219        1.42797        0.05303
C         -0.58041        4.84272       -0.31752
C          0.75846        4.54019       -0.41822
C          1.17171        3.20068       -0.33982
C          0.26331        2.15955       -0.17997
B          0.72745        0.69183       -0.06656
C         -0.38293       -0.38232       -0.00599
C         -1.69768        0.01470        0.05722
C         -0.01841       -1.82021       -0.06739
C          2.25925        0.34504       -0.01668
C          2.92537       -0.14769       -1.15365
C          4.28519       -0.44414       -1.08773
C          5.01418       -0.27684        0.08920
C          4.34802        0.21695        1.20918
C          2.99068        0.53552        1.16992
C         -2.78383       -0.99885        0.16307
C          2.31156        1.07431        2.40183
C          2.16828       -0.35559       -2.43631
C          6.47024       -0.64213        0.15171
C         -3.74513       -1.14296       -0.84340
C         -4.72624       -2.12463       -0.74969
C         -4.76754       -2.96772        0.35722
C         -3.82065       -2.82545        1.36792
C         -2.83497       -1.85099        1.26987
C         -0.53560       -2.66080       -1.06250
C         -0.15519       -3.99498       -1.14081
C          0.74983       -4.52056       -0.22237
C          1.27607       -3.69661        0.76778
C          0.90325       -2.35894        0.83793
H         -4.16950        1.02202        0.37182
H         -4.89145        3.37030        0.30566
H         -3.23112        5.17912       -0.04814
H         -0.91677        5.87587       -0.36130
H          1.49076        5.33145       -0.54719
H          2.23032        2.95805       -0.39941
H          4.78851       -0.81876       -1.97744
H          4.89970        0.36006        2.13679
H          2.97022        1.02796        3.27327
H          2.00526        2.11751        2.26566
H          1.40018        0.51223        2.64000
H          1.60248        0.53996       -2.71747
H          2.84050       -0.60205       -3.26263
H          1.44807       -1.17550       -2.33257
H          6.98664       -0.38753       -0.77882
H          6.97679       -0.12735        0.97294
H          6.60078       -1.71944        0.30960
H         -3.70818       -0.48868       -1.71024
H         -5.45824       -2.23225       -1.54489
H         -5.53361       -3.73388        0.43069
H         -3.84561       -3.48027        2.23388
H         -2.08360       -1.75165        2.04697
H         -1.24362       -2.25731       -1.77980
H         -0.56763       -4.62608       -1.92288
H          1.04665       -5.56359       -0.28191
H          1.98792       -4.09318        1.48604
H          1.33165       -1.72051        1.60355
