# Supplementary material for: Brominated B1-Polycyclic Aromatic Hydrocarbons for the Synthesis of Deep-Red to Near-Infrared Delayed Fluorescence Emitters
Source: Org Lett. 2023 Jul 27;25(31):5880–4. doi: 10.1021/acs.orglett.3c02167 (PMC10425980; doi:10.1021/acs.orglett.3c02167)
Supplement: Supplementary file 3 — ol3c02167_si_003.xyz [file ol3c02167_si_003.xyz]

81
BAPB/Gaussian 09 Excited States TDA 10 Singlets 10 Triplets Gas Phase PBE1PBE (GD3BJ) 6-31G(d,p)/Output/BAPB.log	Energy: -1056723.6712813
C          0.51217       -3.02195        0.31166
C         -0.27755       -4.15625        0.32370
C         -1.66651       -4.06699        0.16691
C         -2.24856       -2.77679        0.02744
C         -1.43607       -1.61222        0.03053
C         -0.03041       -1.73423        0.13922
C         -3.65861       -2.66053       -0.11018
C         -4.25707       -1.37645       -0.23152
C         -3.41492       -0.22987       -0.19078
C         -2.04812       -0.31607       -0.05883
B         -1.16901        0.95276        0.00540
C          0.35668        0.72816        0.02295
C          0.84328       -0.55904        0.08759
C          1.27130        1.89225       -0.09042
C         -1.83598        2.37538        0.04449
C         -1.88843        3.18266       -1.10637
C         -2.49104        4.43790       -1.04682
C         -3.03988        4.93067        0.13641
C         -2.98796        4.12253        1.27090
C         -2.40371        2.85677        1.23866
C          2.31138       -0.79966        0.11728
C         -2.37761        2.01231        2.48610
C         -1.29037        2.69199       -2.39610
C         -3.64494        6.30486        0.19251
C          2.95332       -1.49842       -0.91160
C          4.33164       -1.65478       -0.91055
C          5.12776       -1.13495        0.11814
C          4.47618       -0.45696        1.15034
C          3.09586       -0.28804        1.14973
C          2.22566        1.97668       -1.11404
C          3.04567        3.09147       -1.23785
C          2.93172        4.14903       -0.33897
C          1.98434        4.08290        0.67789
C          1.15788        2.97070        0.79478
C         -5.64942       -1.27463       -0.37154
C         -6.44176       -2.41371       -0.39229
C         -5.86219       -3.67347       -0.26950
C         -4.47776       -3.82251       -0.12538
C         -3.85864       -5.10683        0.01016
C         -2.51228       -5.22101        0.15370
C          6.64374       -1.31679        0.07247
C          6.97727       -2.81597        0.06982
C          7.19050       -0.66820       -1.20833
C          7.33958       -0.67095        1.27157
H          1.58330       -3.12685        0.44053
H          0.18038       -5.13270        0.45605
H         -3.87360        0.75522       -0.26053
H         -2.52991        5.04941       -1.94671
H         -3.41436        4.48632        2.20428
H         -2.67127        2.59124        3.36596
H         -3.05688        1.15627        2.40476
H         -1.37924        1.59878        2.67298
H         -1.63635        1.68088       -2.63875
H         -1.54915        3.34687       -3.23258
H         -0.19701        2.65191       -2.32564
H         -4.12289        6.57026       -0.75514
H         -4.39549        6.37974        0.98464
H         -2.88043        7.06487        0.39410
H          2.36308       -1.90457       -1.72881
H          4.79538       -2.19017       -1.73462
H          5.04657       -0.03837        1.97198
H          2.61896        0.26591        1.95242
H          2.32161        1.15473       -1.81658
H          3.77608        3.13419       -2.04093
H          3.57305        5.02036       -0.43448
H          1.88095        4.90404        1.38142
H          0.41249        2.93487        1.58257
H         -6.09840       -0.28930       -0.46235
H         -7.51803       -2.32384       -0.50201
H         -6.48776       -4.56224       -0.28332
H         -4.49068       -5.99063       -0.00098
H         -2.05032       -6.19877        0.26074
H          6.53231       -3.32847       -0.78804
H          8.06179       -2.96398        0.02262
H          6.60513       -3.29912        0.97875
H          6.76362       -1.12268       -2.10713
H          6.95830        0.40110       -1.23082
H          8.27868       -0.78543       -1.25881
H          8.42034       -0.82679        1.19680
H          7.16174        0.40861        1.30964
H          7.00627       -1.10918        2.21784
