# Supplementary material for: Brominated B1-Polycyclic Aromatic Hydrocarbons for the Synthesis of Deep-Red to Near-Infrared Delayed Fluorescence Emitters
Source: Org Lett. 2023 Jul 27;25(31):5880–4. doi: 10.1021/acs.orglett.3c02167 (PMC10425980; doi:10.1021/acs.orglett.3c02167)
Supplement: Supplementary file 4 — ol3c02167_si_004.xyz [file ol3c02167_si_004.xyz]

69
BAPP/Gaussian 09 Excited States TDA 10 Singlets 10 Triplets Gas Phase PBE1PBE (GD3BJ) 6-31G(d,p)/Output/BAPP.log	Energy: -958133.4748674
C          2.11194        2.35736        0.23266
C          3.50346        2.09654        0.22383
C          3.93928        0.79910        0.06563
C          2.95789       -0.20788       -0.06069
C          1.58652        0.01873       -0.04486
C          1.13892        1.36648        0.08301
C          3.53975       -1.48897       -0.18183
C          2.70331       -2.58312       -0.28625
C          1.30616       -2.36727       -0.25366
C          0.72374       -1.10319       -0.13029
B         -0.79666       -0.84086       -0.04579
C         -1.23749        0.65219        0.00807
C         -0.29851        1.65714        0.07241
C         -2.68520        0.97516       -0.06681
C         -1.80935       -2.03978       -0.01192
C         -1.97822       -2.78916        1.16703
C         -2.87640       -3.85545        1.19020
C         -3.61069       -4.21558        0.06142
C         -3.42284       -3.47839       -1.10688
C         -2.54320       -2.39864       -1.15692
C         -0.70582        3.08532        0.15897
C         -2.38256       -1.61448       -2.43023
C         -1.20171       -2.43692        2.40911
C         -4.59645       -5.34846        0.10935
C         -0.35430        3.99581       -0.84392
C         -0.76621        5.32245       -0.77180
C         -1.52345        5.76030        0.31091
C         -1.86909        4.86374        1.31864
C         -1.46680        3.53595        1.24157
C         -3.19256        1.81666       -1.06663
C         -4.55375        2.08053       -1.15725
C         -5.44011        1.51052       -0.24700
C         -4.95197        0.66888        0.74773
C         -3.59081        0.39729        0.83062
C          4.99876       -1.28043       -0.14480
C          5.24195        0.11386        0.00842
C          6.05551       -2.17117       -0.22673
C          7.36222       -1.67669       -0.15579
C          7.60003       -0.31391       -0.00487
C          6.53891        0.59381        0.07879
H          1.79002        3.38463        0.36629
H          4.19598        2.92446        0.34597
H          3.09225       -3.59310       -0.38117
H          0.64321       -3.22737       -0.32012
H         -3.00523       -4.42021        2.11201
H         -3.97897       -3.74940       -2.00270
H         -2.87202       -2.11269       -3.27146
H         -2.82343       -0.61589       -2.32809
H         -1.32605       -1.47849       -2.68789
H         -1.26764       -1.36604        2.63683
H         -1.57051       -2.98684        3.27915
H         -0.13598       -2.66441        2.29456
H         -4.32403       -6.08364        0.87196
H         -5.60304       -4.98566        0.34992
H         -4.65979       -5.86428       -0.85332
H          0.23201        3.65145       -1.69150
H         -0.49643        6.01445       -1.56430
H         -1.84436        6.79615        0.36854
H         -2.46005        5.19833        2.16605
H         -1.75081        2.83084        2.01635
H         -2.50649        2.26525       -1.77845
H         -4.92318        2.73355       -1.94281
H         -6.50411        1.71690       -0.31645
H         -5.63380        0.21329        1.46003
H         -3.22216       -0.27192        1.60114
H          5.87743       -3.23636       -0.34363
H          8.19995       -2.36449       -0.21883
H          8.62165        0.05000        0.04856
H          6.73361        1.65593        0.19690
