# Supplementary material for: Brominated B1-Polycyclic Aromatic Hydrocarbons for the Synthesis of Deep-Red to Near-Infrared Delayed Fluorescence Emitters
Source: Org Lett. 2023 Jul 27;25(31):5880–4. doi: 10.1021/acs.orglett.3c02167 (PMC10425980; doi:10.1021/acs.orglett.3c02167)
Supplement: Supplementary file 5 — ol3c02167_si_005.xyz [file ol3c02167_si_005.xyz]

83
naphthalene_b1_mes_TPA/Gaussian 09 Excited States TDA 10 Singlets 10 Triplets Gas Phase PBE1PBE (GD3BJ) 6-31G(d,p)/Output/naphthalene_b1_mes_TPA.log	Energy: -1138407.9025044
C         -6.69193       -1.38437       -0.66526
C         -5.90409       -2.50941       -0.75577
C         -6.12591       -0.11548       -0.39776
C         -6.94089        1.03512       -0.27819
C         -6.37355        2.25263        0.00617
H         -6.99424        3.13611        0.11833
C         -4.98076        2.36656        0.15279
C         -4.13153        1.27374        0.01578
C         -4.71543       -0.00751       -0.23431
C         -3.90837       -1.17546       -0.30314
C         -4.51737       -2.39770       -0.56669
H         -3.89105       -3.28551       -0.62045
H         -4.55853        3.33871        0.38158
C         -2.67965        1.43446        0.14989
C         -1.82180        0.36145        0.13890
B         -2.39039       -1.06509       -0.06031
C         -1.40114       -3.12791        1.13760
C         -0.60994       -2.64152       -1.09954
C         -0.48147       -4.17279        1.21952
C          0.29203       -3.69925       -0.99242
C          0.38595       -4.46610        0.16837
H         -0.43376       -4.76691        2.13050
H          0.94186       -3.92779       -1.83603
C         -2.30757       -2.83472        2.30447
H         -3.35348       -3.05701        2.06564
C         -0.66285       -1.82321       -2.36009
H         -0.26386       -0.81710       -2.18685
C         -1.45902       -2.33176       -0.02146
C          1.41407       -5.55358        0.29648
H          2.35266       -5.15485        0.70025
C         -2.14813        2.81532        0.31098
C         -2.31063        3.77157       -0.69799
C         -1.43179        3.16450        1.45965
C         -1.75934        5.04183       -0.56578
H         -2.85948        3.50582       -1.59738
C         -0.88960        4.43680        1.59592
H         -1.29326        2.42320        2.24043
C         -1.04799        5.37830        0.58235
H         -1.88331        5.76865       -1.36328
H         -0.33687        4.69245        2.49515
H         -2.03056       -3.42344        3.18308
H         -2.27373       -1.77480        2.58564
H         -0.07555       -2.28238       -3.16005
H         -1.69121       -1.70739       -2.71972
H          1.07816       -6.34694        0.97033
H          1.64152       -6.00573       -0.67372
C         -0.35033        0.52630        0.20674
C          0.39967       -0.22053        1.12359
C          0.35033        1.31610       -0.71510
C          1.78447       -0.20771        1.10480
H         -0.11187       -0.83298        1.85776
C          1.73685        1.31379       -0.76150
H         -0.20413        1.90769       -1.43699
C          2.46797        0.53163        0.13705
H          2.34846       -0.80499        1.81395
H          2.26209        1.89787       -1.51058
N          3.87568        0.44325        0.04874
C          4.47065       -0.83475        0.05296
C          5.71499       -1.04249        0.66051
C          3.81261       -1.92113       -0.53836
C          6.29079       -2.30685        0.66073
H          6.22323       -0.20639        1.12992
C          4.39118       -3.18339       -0.51802
H          2.84149       -1.77379       -0.99918
C          5.63456       -3.38695        0.07565
H          7.25649       -2.44952        1.13727
H          3.86594       -4.01203       -0.98429
H          6.08573       -4.37421        0.08378
C          4.63778        1.60770       -0.15332
C          5.76881        1.59942       -0.97950
C          4.25911        2.80568        0.46654
C          6.50674        2.76153       -1.16575
H          6.06191        0.67832       -1.47222
C          4.99393        3.96506        0.25767
H          3.38277        2.81665        1.10653
C          6.12570        3.95279       -0.55378
H          7.38092        2.73593       -1.81015
H          4.68395        4.88450        0.74609
H          6.70200        4.85949       -0.70840
H         -6.35187       -3.47666       -0.96278
H         -7.76916       -1.45476       -0.79580
H         -8.01615        0.93640       -0.40244
H         -0.61763        6.36987        0.68620
