# Supplementary material for: Brominated B1-Polycyclic Aromatic Hydrocarbons for the Synthesis of Deep-Red to Near-Infrared Delayed Fluorescence Emitters
Source: Org Lett. 2023 Jul 27;25(31):5880–4. doi: 10.1021/acs.orglett.3c02167 (PMC10425980; doi:10.1021/acs.orglett.3c02167)
Supplement: Supplementary file 6 — ol3c02167_si_006.xyz [file ol3c02167_si_006.xyz]

103
pyrene_b1_mes_TPA/Gaussian 09 Excited States TDA 10 Singlets 10 Triplets Gas Phase PBE1PBE (GD3BJ) 6-31G(d,p)/Output/pyrene_b1_mes_TPA.log	Energy: -1381083.8188503
C         -8.19665       -2.12918       -0.56060
C         -8.61855       -0.80611       -0.46470
C         -7.69999        0.23667       -0.29620
C         -6.31378       -0.07193       -0.22533
C         -5.88938       -1.42589       -0.32172
C         -6.84587       -2.43881       -0.48890
C         -8.11061        1.60461       -0.19068
C         -5.35480        0.96441       -0.05817
C         -5.79690        2.31260        0.04860
C         -7.19738        2.59665       -0.02365
C         -4.83788        3.31731        0.23120
H         -5.16288        4.34914        0.33251
C         -3.49165        3.00964        0.28622
C         -3.02259        1.68954        0.15629
C         -3.97187        0.64954        0.00625
C         -3.54944       -0.72281       -0.06868
C         -4.49666       -1.70670       -0.23378
H         -4.16828       -2.74333       -0.29550
H         -8.92840       -2.92046       -0.69035
H         -6.51257       -3.47056       -0.56049
H         -7.51741        3.63184        0.05882
H         -2.77208        3.80696        0.43667
C         -1.58853        1.40979        0.19469
C         -1.08304        0.13031        0.14752
B         -2.04971       -1.06624        0.04380
C         -1.53105       -3.30663        1.22840
C         -0.84671       -3.06198       -1.08217
C         -0.87914       -4.53845        1.27527
C         -0.21204       -4.30074       -1.00831
C         -0.19573       -5.04475        0.17050
H         -0.89248       -5.11081        2.20124
H          0.29318       -4.68995       -1.89099
C         -2.23443       -2.78346        2.45349
H         -3.31862       -2.73262        2.30419
C         -0.80720       -2.27424       -2.36289
H         -0.11128       -1.43141       -2.27726
C         -1.49917       -2.53910        0.04927
C          0.57029       -6.33391        0.25874
H          1.60313       -6.14917        0.57955
C         -0.63816        2.55101        0.28617
C         -0.49908        3.47272       -0.75697
C          0.23818        2.64718        1.36686
C          0.52490        4.40936       -0.74084
H         -1.17269        3.42051       -1.60837
C          1.25438        3.59539        1.38277
H          0.14708        1.94049        2.18593
C          1.44081        4.47779        0.31665
H          0.62573        5.08605       -1.58487
H          1.92298        3.62158        2.23603
H         -2.04413       -3.41643        3.32434
H         -1.90932       -1.76521        2.70043
H         -0.47871       -2.89301       -3.20255
H         -1.79053       -1.86096       -2.61153
H          0.12259       -7.02042        0.98317
H          0.61418       -6.84152       -0.70940
C          2.60465        5.46444        0.24991
C          3.49400        5.39523        1.49242
H          3.93494        4.40094        1.62025
H          4.31498        6.11262        1.39564
H          2.94087        5.64501        2.40378
C          2.06384        6.89567        0.12169
H          2.89155        7.61058        0.05889
H          1.44924        7.01819       -0.77483
H          1.44926        7.15906        0.98832
C          3.46575        5.12609       -0.97746
H          3.85148        4.10363       -0.91417
H          2.89462        5.21087       -1.90666
H          4.31822        5.81142       -1.04522
C          0.37876       -0.11322        0.11763
C          0.97993       -0.96100        1.05425
C          1.19212        0.43660       -0.88226
C          2.33780       -1.23570        1.01056
H          0.37504       -1.40436        1.83784
C          2.54463        0.14402       -0.95359
H          0.74910        1.09272       -1.62479
C          3.13095       -0.69640       -0.00378
H          2.79077       -1.88891        1.74952
H          3.15708        0.56123       -1.74672
N          4.50655       -1.01482       -0.07902
C          4.90094       -2.36169        0.03498
C          6.10675       -2.70711        0.65795
C          4.07449       -3.38149       -0.45678
C          6.47932       -4.04076        0.77079
H          6.74533       -1.92389        1.05326
C          4.44981       -4.71171       -0.32161
H          3.13284       -3.12559       -0.93142
C          5.65513       -5.05338        0.28699
H          7.41815       -4.28884        1.25771
H          3.79526       -5.48685       -0.71064
H          5.94727       -6.09418        0.38470
C          5.43703        0.01427       -0.31106
C          6.56481       -0.19904       -1.11347
C          5.23260        1.28392        0.24733
C          7.46962        0.83119       -1.33764
H          6.72326       -1.17526       -1.55977
C          6.13634        2.31007        0.00310
H          4.35651        1.45731        0.86435
C          7.26330        2.09275       -0.78608
H          8.33755        0.64656       -1.96426
H          5.96239        3.28689        0.44592
H          7.96979        2.89603       -0.96956
H         -9.67792       -0.56928       -0.51973
H         -9.17156        1.83278       -0.24507
