# Supplementary material for: Brominated B1-Polycyclic Aromatic Hydrocarbons for the Synthesis of Deep-Red to Near-Infrared Delayed Fluorescence Emitters
Source: Org Lett. 2023 Jul 27;25(31):5880–4. doi: 10.1021/acs.orglett.3c02167 (PMC10425980; doi:10.1021/acs.orglett.3c02167)
Supplement: Supplementary file 7 — ol3c02167_si_007.xyz [file ol3c02167_si_007.xyz]

91
/gpfs1/home/cs339/triazine/TPABNPP/Gaussian 09 Excited States TDA 10 Singlets 10 Triplets PBE1PBE (GD3BJ) Gas Phase 6-31G(d,p)/Output/TPABNPP.log	Energy: -1282491.0295172
C          3.73276       -2.58530       -0.02267
C          5.14744       -2.57839        0.02916
C          5.80738       -1.37125        0.10529
C          5.02280       -0.19740        0.10948
C          3.63417       -0.17461        0.05076
C          2.95278       -1.42700        0.00613
C          5.82504        0.96405        0.15668
C          5.20005        2.19573        0.13988
C          3.78852        2.23258        0.06432
C          2.98878        1.08796        0.01369
B          1.44958        1.09650       -0.11303
C          0.74825       -0.29342       -0.08063
C          1.48800       -1.45324       -0.02866
C         -0.73333       -0.34354       -0.04098
C          0.65227        2.43969       -0.26957
C          0.62447        3.10642       -1.50853
C         -0.11243        4.28172       -1.64889
C         -0.81951        4.83184       -0.58085
C         -0.76591        4.17697        0.64873
C         -0.04928        2.99364        0.81656
C          0.82018       -2.78241       -0.03108
C         -0.02889        2.30836        2.15531
C          1.37502        2.54636       -2.68851
C         -1.63812        6.07929       -0.75621
C          0.95982       -3.66465        1.04583
C          0.29428       -4.88646        1.05128
C         -0.50975       -5.24875       -0.02539
C         -0.64555       -4.38195       -1.10700
C          0.01165       -3.15801       -1.10855
C         -1.41444       -0.97515        1.00888
C         -2.79928       -0.98599        1.06819
C         -3.55015       -0.35308        0.07358
C         -2.88569        0.28739       -0.97530
C         -1.49979        0.29293       -1.02453
N         -4.96197       -0.35531        0.13163
C         -5.70122       -0.66495       -1.02523
C         -5.60517       -0.04854        1.34569
C          7.22192        0.49457        0.20012
C          7.21089       -0.92855        0.16698
C          8.42059        1.18495        0.25836
C          9.61664        0.45986        0.28395
C          9.60599       -0.93132        0.25115
C          8.39996       -1.63768        0.19215
C         -6.90027        0.00024       -1.30930
C         -7.62039       -0.31662       -2.45401
C         -7.15386       -1.28187       -3.34284
C         -5.95576       -1.93579       -3.06682
C         -5.23637       -1.64050       -1.91609
C         -6.77399       -0.71953        1.72529
C         -7.40013       -0.40781        2.92530
C         -6.86679        0.55816        3.77487
C         -5.69823        1.21816        3.40305
C         -5.07353        0.92838        2.19681
H          3.23243       -3.54545       -0.09175
H          5.68108       -3.52419        0.00307
H          5.76437        3.12350        0.17351
H          3.29205        3.20037        0.03687
H         -0.13525        4.78074       -2.61621
H         -1.29962        4.59746        1.49941
H         -0.59418        1.36970        2.12054
H          0.99298        2.05974        2.46332
H         -0.47022        2.93718        2.93342
H          1.13288        3.08582       -3.60805
H          2.45870        2.60507       -2.53859
H          1.14178        1.48680       -2.85031
H         -1.67082        6.66928        0.16442
H         -1.23684        6.71305       -1.55225
H         -2.67369        5.83631       -1.02318
H          1.58049       -3.37746        1.89027
H          0.40209       -5.55478        1.90061
H         -1.02958       -6.20213       -0.02131
H         -1.26955       -4.65894       -1.95171
H         -0.10704       -2.47321       -1.94237
H         -0.84409       -1.47557        1.78538
H         -3.31155       -1.48137        1.88686
H         -3.46500        0.78655       -1.74547
H         -1.00103        0.81162       -1.83652
H          8.43653        2.27083        0.28352
H         10.56362        0.98896        0.32967
H         10.54512       -1.47592        0.27158
H          8.40091       -2.72363        0.16665
H         -7.25946        0.76354       -0.62673
H         -8.54840        0.20929       -2.65943
H         -7.71648       -1.52046       -4.23990
H         -5.58102       -2.69520       -3.74721
H         -4.30846       -2.15889       -1.69634
H         -7.18412       -1.48324        1.07264
H         -8.30615       -0.93805        3.20452
H         -7.35529        0.79316        4.71525
H         -5.27250        1.97853        4.05157
H         -4.16968        1.45267        1.90298
