# Supplementary material for: Brominated B1-Polycyclic Aromatic Hydrocarbons for the Synthesis of Deep-Red to Near-Infrared Delayed Fluorescence Emitters
Source: Org Lett. 2023 Jul 27;25(31):5880–4. doi: 10.1021/acs.orglett.3c02167 (PMC10425980; doi:10.1021/acs.orglett.3c02167)
Supplement: Supplementary file 8 — ol3c02167_si_008.xyz [file ol3c02167_si_008.xyz]

82
naphthalene_b1_mes_POA/Gaussian 09 Excited States TDA 10 Singlets 10 Triplets Gas Phase PBE1PBE (GD3BJ) 6-31G(d,p)/Output/naphthalene_b1_mes_POA.log	Energy: -1184812.0180923
C         -6.87113       -1.42993       -0.38989
C         -6.09038       -2.56305       -0.35546
C         -6.29474       -0.14151       -0.28878
C         -7.10230        1.02042       -0.29892
C         -6.52622        2.26072       -0.17505
H         -7.14180        3.15466       -0.16298
C         -5.13103        2.38295       -0.06374
C         -4.28986        1.27584       -0.07923
C         -4.88138       -0.02362       -0.16297
C         -4.08051       -1.19727       -0.10676
C         -4.69981       -2.43858       -0.20736
H         -4.07821       -3.33039       -0.16554
H         -4.70006        3.37276        0.03921
C         -2.83617        1.44332        0.01545
C         -1.98833        0.36997        0.12217
B         -2.55799       -1.06775        0.08447
C         -1.44224       -2.96341        1.44530
C         -0.81966       -2.72376       -0.88286
C         -0.48199       -3.96576        1.58302
C          0.12314       -3.73715       -0.71840
C          0.32412       -4.35651        0.51540
H         -0.35461       -4.44894        2.55010
H          0.72000       -4.04744       -1.57492
C         -2.29058       -2.56818        2.62533
H         -3.34376       -2.82341        2.46300
C         -0.98577       -2.06291       -2.22386
H         -0.57194       -1.04788       -2.21147
C         -1.60277       -2.30975        0.21058
C          1.39768       -5.39220        0.69104
H          2.37379       -4.91765        0.84827
C         -2.28587        2.82552       -0.00615
C         -2.45616        3.64836       -1.12533
C         -1.53617        3.30270        1.07321
C         -1.88047        4.91391       -1.16758
H         -3.03055        3.28108       -1.97138
C         -0.96936        4.57106        1.03475
H         -1.39241        2.66475        1.93956
C         -1.13621        5.37895       -0.08708
H         -2.01088        5.53603       -2.04818
H         -0.39147        4.92796        1.88213
H         -1.96088       -3.06647        3.54083
H         -2.26059       -1.48578        2.80281
H         -0.47036       -2.62037       -3.01060
H         -2.04204       -1.98114       -2.50237
H          1.19948       -6.03325        1.55438
H          1.48606       -6.03097       -0.19334
C         -0.51450        0.53243        0.16230
C          0.22097       -0.01415        1.21957
C          0.18494        1.11211       -0.90382
C          1.60807       -0.01195        1.20260
H         -0.30279       -0.46376        2.05616
C          1.57281        1.09048       -0.94182
H         -0.37092        1.55169       -1.72650
C          2.28737        0.51326        0.10651
H          2.17661       -0.45315        2.01515
H          2.11328        1.50038       -1.78957
H         -6.54650       -3.54515       -0.43467
H         -7.95075       -1.50868       -0.49275
H         -8.17979        0.91375       -0.39378
H         -0.68676        6.36689       -0.11959
C          4.27133       -0.81770       -0.35257
C          4.52136        1.51351        0.22647
C          5.66790       -0.91420       -0.44790
C          3.50658       -1.94357       -0.65999
C          5.91229        1.36200        0.11211
C          4.01672        2.77382        0.54493
C          6.27650       -2.09742       -0.82636
C          4.12193       -3.13584       -1.03956
H          2.42512       -1.89028       -0.59767
C          6.76236        2.43722        0.29545
C          4.87490        3.85634        0.73378
H          2.94416        2.90026        0.64539
C          5.50440       -3.22065       -1.12233
H          7.35990       -2.11728       -0.88329
H          3.50184       -3.99571       -1.27351
H          7.82903        2.26624        0.19360
C          6.24700        3.69529        0.60837
H          4.45576        4.82659        0.98125
H          5.98832       -4.14617       -1.41642
H          6.92037        4.53364        0.75284
N          3.70087        0.39964        0.03728
O          6.49059        0.14899       -0.16834
