# Supplementary material for: Brominated B1-Polycyclic Aromatic Hydrocarbons for the Synthesis of Deep-Red to Near-Infrared Delayed Fluorescence Emitters
Source: Org Lett. 2023 Jul 27;25(31):5880–4. doi: 10.1021/acs.orglett.3c02167 (PMC10425980; doi:10.1021/acs.orglett.3c02167)
Supplement: Supplementary file 9 — ol3c02167_si_009.xyz [file ol3c02167_si_009.xyz]

90
fluorancene_b1_POA/Gaussian 09 Excited States TDA 10 Singlets 10 Triplets Gas Phase PBE1PBE (GD3BJ) 6-31G(d,p)/Output/fluorancene_b1_POA.log	Energy: -1328896.5820265
C         -5.48679        2.40423       -0.03093
C         -6.05930        1.15360       -0.11395
C         -5.19537        0.03670       -0.10100
C         -3.80963        0.10992       -0.01999
C         -3.21896        1.40780        0.03223
C         -4.07715        2.50928        0.04467
H         -6.08529        3.31054       -0.01750
C         -5.91465       -1.17743       -0.16261
C         -3.07985       -1.10679        0.02354
H         -3.64545        3.50185        0.12008
C         -3.79795       -2.30361       -0.04126
C         -5.20737       -2.36351       -0.13747
H         -3.23645       -3.23514       -0.01077
H         -5.70622       -3.32754       -0.18196
C         -7.42767        0.61468       -0.20069
C         -7.33953       -0.80556       -0.23217
C         -8.66221        1.23971       -0.24942
C         -8.48582       -1.57764       -0.31281
C         -9.81504        0.45120       -0.33082
H         -8.73939        2.32293       -0.22528
C         -9.72861       -0.93721       -0.36234
H         -8.42594       -2.66198       -0.33740
H        -10.78906        0.92936       -0.37004
H        -10.63550       -1.53073       -0.42584
C         -1.76075        1.53767        0.09720
C         -0.95124        0.43068        0.18350
B         -1.54833       -1.00919        0.16754
C         -0.61178       -2.26479        0.27759
C         -0.44277       -2.92044        1.51014
C          0.13935       -2.69791       -0.83062
C          0.49764       -3.94344        1.63071
C          1.06272       -3.73147       -0.68264
C          1.27435       -4.35296        0.54829
H          0.63319       -4.42795        2.59600
H          1.63538       -4.05630       -1.55019
C          0.52743        0.55395        0.18829
C          1.27574       -0.00830        1.22836
C          1.21429        1.11892       -0.89393
C          2.66180       -0.03369        1.17998
H          0.76268       -0.44610        2.07773
C          2.60021        1.06931       -0.96358
H          0.64860        1.56965       -1.70384
C          3.32664        0.47821        0.06866
H          3.23962       -0.48531        1.98018
H          3.12944        1.46845       -1.82344
C         -1.17543        2.90380        0.07219
C         -0.38058        3.35140        1.13217
C         -1.37031        3.74699       -1.02771
C          0.20711        4.60993        1.09269
H         -0.21969        2.69840        1.98410
C         -0.77348        5.00280       -1.07119
H         -1.97888        3.40271       -1.85939
C          0.01588        5.43795       -0.01058
H          0.81986        4.94384        1.92483
H         -0.92297        5.64061       -1.93741
H          0.48150        6.41836       -0.04399
C         -1.25810       -2.50406        2.70617
H         -2.31984       -2.73552        2.56598
H         -0.92122       -3.00816        3.61584
H         -1.19979       -1.42241        2.88137
C         -0.03976       -2.03594       -2.16935
H          0.43999       -2.61017       -2.96652
H         -1.09959       -1.92447       -2.42303
H          0.40374       -1.03350       -2.16997
C          2.32877       -5.41098        0.70545
H          2.39145       -6.04866       -0.18186
H          3.31647       -4.95680        0.85009
H          2.13001       -6.05049        1.56981
C          5.27870       -0.89141       -0.41540
C          5.57991        1.43758        0.14960
C          4.48942       -2.00680       -0.69797
C          6.67167       -1.01347       -0.53234
C          6.96588        1.26065        0.01365
C          5.10369        2.70608        0.47921
C          5.07741       -3.21385       -1.07418
H          3.41018       -1.93328       -0.61899
C          7.25309       -2.21157       -0.90663
C          7.83848        2.31932        0.18725
H          4.03538        2.85230        0.59639
C          5.98457        3.77203        0.65742
C          6.45669       -3.32406       -1.17785
H          4.43859       -4.06497       -1.28896
H          8.33491       -2.25133       -0.98063
C          7.35137        3.58594        0.51081
H          8.90013        2.12884        0.06892
H          5.58727        4.74921        0.91346
H          6.91952       -4.26111       -1.46931
H          8.04231        4.41128        0.64697
O          7.51740        0.03855       -0.28092
N          4.73589        0.34007       -0.03117
